# Supplementary material for: Identification of risk loci for primary aldosteronism in genome-wide association studies
Source: Nat Commun. 2022 Sep 3;13:5198. doi: 10.1038/s41467-022-32896-8 (PMC9440917; doi:10.1038/s41467-022-32896-8)
Supplement: Supplementary file 3 — Supplementary Data 1 [file 41467_2022_32896_MOESM3_ESM.xlsx]

## Sheet: Feuil1
					All		Men		Women		APA		BAH
SNP	chr	position	A1/A2	Freq	OR (CI)	P-value	OR (CI)	P-value	OR (CI)	P-value	OR (CI)	P-value	OR (CI)	P-value
rs284277	1	10790797	C/A	0.38	1.62	3.22E-09**	1.8	1.09E-08**	1.35	0.0252	1.6	1.22E-06	1.61	1.28E-05
					(1.38-1.9)		(1.47-2.21)		(1.04-1.76)		(1.33-1.94)		(1.3-1.99)
rs880315	1	10796866	C/T	0.37	1.59	1.03E-08**	1.69	3.34E-07*	1.46	0.00526	1.63	5.46E-07*	1.52	0.000117
					(1.36-1.87)		(1.38-2.06)		(1.12-1.9)		(1.35-1.98)		(1.23-1.87)
rs6679531	1	48524180	C/T	0.36	1.41	3.28E-05	1.1	0.350	2.14	5.25E-08**	1.41	0.000613	1.41	0.00188
					(1.2-1.65)		(0.9-1.35)		(1.63-2.81)		(1.16-1.71)		(1.14-1.75)
rs12080303	1	48527879	G/A	0.32	1.44	9.78E-06	1.17	0.124	2.1	1.84E-07*	1.42	0.000475	1.47	0.000517
					(1.23-1.69)		(0.96-1.44)		(1.59-2.77)		(1.17-1.72)		(1.18-1.82)
rs587961	11	1881256	C/T	0.67	1.51	8.67E-07*	1.46	0.000244	NA	NA	1.67	1.04E-06	NA	NA
					(1.28-1.78)		(1.19-1.79)				(1.36-2.05)
rs2137320	11	1884342	A/G	0.42	1.51	1.92E-07*	1.36	0.00237	1.82	6.04E-06	1.74	1.18E-08**	1.3	0.0159
					(1.29-1.77)		(1.12-1.66)		(1.41-2.37)		(1.44-2.11)		(1.05-1.61)
rs4980379	11	1888614	T/C	0.40	1.44	3.69E-06	1.34	0.00298	1.62	0.000209	1.6	8.78E-07*	1.29	0.0196
					(1.23-1.68)		(1.11-1.63)		(1.26-2.09)		(1.33-1.93)		(1.04-1.59)
rs661348	11	1905292	C/T	0.45	1.48	5.75E-07*	1.43	0.000263	1.58	0.000499	1.53	6.67E-06	1.42	0.000817
					(1.27-1.72)		(1.18-1.73)		(1.22-2.04)		(1.27-1.84)		(1.16-1.75)
rs277129	13	32095644	C/A	0.65	1.46	5.04E-06	1.69	9.11E-07*	1.16	0.297	1.36	0.0022	1.61	4.00E-05
					(1.24-1.72)		(1.37-2.08)		(0.88-1.52)		(1.12-1.65)		(1.28-2.03)
rs563854	13	32101568	T/C	0.52	1.38	2.4E-05	1.62	9.36E-07*	1.09	0.499	1.29	0.00549	1.5	0.000116
					(1.19-1.61)		(1.34-1.96)		(0.85-1.4)		(1.08-1.55)		(1.22-1.85)
rs1869799	13	32105351	T/C	0.63	1.61	6.12E-09**	2.06	2.58E-11**	1.13	0.353	1.44	0.00022	1.89	4.21E-08**
					(1.37-1.89)		(1.66-2.54)		(0.87-1.46)		(1.19-1.74)		(1.5-2.37)
rs1200470	13	32112348	T/C	0.52	1.41	9.22E-06	1.62	8.43E-07*	1.13	0.359	1.31	0.00361	1.54	5.28E-05
					(1.21-1.64)		(1.34-1.96)		(0.87-1.45)		(1.09-1.57)		(1.25-1.89)
rs1535532	13	32114398	T/C	0.63	1.66	5.76E-10**	2.15	1.31E-12**	1.13	0.360	1.46	0.000107	1.98	3.88E-09**
					(1.41-1.95)		(1.74-2.66)		(0.87-1.46)		(1.21-1.77)		(1.58-2.49)
rs1902272	13	32125315	T/C	0.69	1.57	1.1E-07*	1.95	4.21E-09**	1.18	0.217	1.41	0.000717	1.82	7.77E-07*
					(1.33-1.85)		(1.56-2.43)		(0.91-1.54)		(1.16-1.72)		(1.44-2.31)
rs277143	13	32132567	G/A	0.51	1.41	8.87E-06	1.63	4.82E-07*	1.1	0.446	1.3	0.0043	1.54	4.14E-05
					(1.21-1.64)		(1.35-1.98)		(0.86-1.42)		(1.09-1.56)		(1.25-1.9)
rs1671966	13	32185002	T/C	0.60	1.45	1.97E-06	1.83	3.95E-09**	1.02	0.898	1.27	0.011	1.74	5.81E-07*
					(1.25-1.7)		(1.49-2.23)		(0.79-1.31)		(1.06-1.54)		(1.4-2.16)
rs1327981	13	32197584	G/T	0.51	1.4	8.07E-06	1.66	1.42E-07*	1.06	0.651	1.22	0.0337	1.71	3.98E-07*
					(1.21-1.63)		(1.38-2.01)		(0.83-1.36)		(1.01-1.46)		(1.39-2.1)
rs1327980	13	32200557	C/T	0.50	1.41	6.7E-06	1.68	8.11E-08*	1.05	0.721	1.22	0.0317	1.72	3.56E-07*
					(1.21-1.64)		(1.39-2.03)		(0.82-1.34)		(1.02-1.46)		(1.39-2.11)
rs9603395	13	32202333	C/A	0.67	1.35	0.00029	1.77	1.51E-07*	0.9	0.403	1.15	0.147	1.66	1.95E-05
					(1.15-1.58)		(1.43-2.19)		(0.69-1.16)		(0.95-1.4)		(1.32-2.09)
rs2025908	13	32226399	A/G	0.49	1.41	6.79E-06	1.71	4.3E-08**	1.03	0.801	1.23	0.0274	1.72	3.65E-07*
					(1.22-1.64)		(1.41-2.08)		(0.8-1.32)		(1.02-1.47)		(1.4-2.13)
rs1571303	13	32250858	T/C	0.49	1.35	8.25E-05	1.65	2.58E-07*	0.97	0.811	1.17	0.0865	1.64	2.91E-06
					(1.16-1.57)		(1.37-2)		(0.76-1.24)		(0.98-1.4)		(1.33-2.02)
rs569016	13	70102087	T/C	0.75	1.28	0.00736	0.95	0.64	2.21	7.38E-07*	1.26	0.0372	1.33	0.0232
					(1.07-1.53)		(0.76-1.19)		(1.61-3.02)		(1.01-1.56)		(1.04-1.7)
rs1005002	X	43827064	A/G	0.63	1.56	2.41E-11**	1.58	2.14E-09**	1.56	0.00158	1.51	7.17E-07*	1.65	5.99E-08**
					(1.37-1.78)		(1.36-1.84)		(1.18-2.06)		(1.28-1.77)		(1.38-1.98)
rs5905587	X	43833996	C/T	0.64	1.6	7.79E-12**	1.59	2.31E-09**	1.67	0.000382	1.56	1.89E-07*	1.66	8.69E-08*
					(1.4-1.82)		(1.37-1.86)		(1.26-2.21)		(1.32-1.84)		(1.38-1.99)
rs5906426	X	43877475	G/A	0.64	1.55	9.38E-11**	1.54	2.07E-08**	1.65	0.000459	1.52	8.02E-07*	1.61	3.65E-07*
					(1.36-1.77)		(1.33-1.8)		(1.25-2.19)		(1.29-1.79)		(1.34-1.93)
All SNPs listed here showed a significant or a suggestive association with the phenotype in the full discovery cohort and/or in at least one stratified analysis.
Associations were tested using a logistic regression model in PLINK 1.9.
** significant association after Bonferroni correction (P<7.36 ×10-8) in bold, * suggestive association (P<10-6); position: genome build 37; A1 : risk allele; A2: second allele; Freq: risk allele frequency; OR (CI): odds ratio (95% confidence interval).
