# Supplementary material for: Identification of risk loci for primary aldosteronism in genome-wide association studies
Source: Nat Commun. 2022 Sep 3;13:5198. doi: 10.1038/s41467-022-32896-8 (PMC9440917; doi:10.1038/s41467-022-32896-8)
Supplement: Supplementary file 4 — Supplementary Data 2 [file 41467_2022_32896_MOESM4_ESM.xlsx]

## Sheet: ALL
#CHROM	POS	ID	REF	ALT	A1	A2	OR	LOG(OR)_SE	L95	U95	Z_STAT	P
1	10789634	rs166913	C	T	C	T	1.64067	0.0831274	1.394	1.93098	5.95596	2.58549e-09
1	10789697	rs284279	T	C	T	C	1.64067	0.0831161	1.39404	1.93095	5.95681	2.57205e-09
1	10790536	rs284278	A	G	A	G	1.64573	0.0831333	1.39828	1.93696	5.99257	2.06549e-09
1	10790797	rs284277	C	A	C	A	1.62672	0.0815423	1.38645	1.90863	5.96706	2.41563e-09
1	10796547	rs17035646	G	A	A	G	1.63891	0.0853616	1.38642	1.93738	5.78752	7.14333e-09
1	10796866	rs880315	T	C	C	T	1.59681	0.0814381	1.36123	1.87315	5.74676	9.09717e-09
1	10797428	rs35295665	G	GC	GC	G	1.6195	0.0849397	1.37113	1.91285	5.67597	1.37907e-08
1	10798489	rs34071855	C	G	G	C	1.64709	0.0854984	1.39297	1.94757	5.83648	5.33139e-09
1	10799577	rs12046278	T	C	C	T	1.6257	0.0862548	1.37284	1.92513	5.63376	1.76318e-08
13	32099925	rs627879	C	A	C	A	1.63134532154632	0.0829416	1.386584	1.919316	5.90061	3.62165e-09
13	32104695	rs7988811	T	C	T	C	1.61033188940241	0.082897	1.368843	1.894424	5.74738	9.0637e-09
13	32105015	rs7997454	C	A	C	A	1.61106349523447	0.0825611	1.370364	1.894036	5.77625	7.63821e-09
13	32105351	rs1869799	T	C	T	C	1.60172730272326	0.081438	1.365426	1.878922	5.78455	7.27074e-09
13	32108576	rs66601656	T	C	T	C	1.62944737292347	0.0826729	1.385698	1.916069	5.90569	3.51175e-09
13	32108713	rs12877437	T	C	T	C	1.61505750412243	0.0825495	1.373794	1.89869	5.80706	6.35783e-09
13	32111331	rs17068163	C	T	C	T	1.66452774850983	0.0827878	1.415214	1.957763	6.15479	7.51769e-10
13	32111732	rs9603248	T	C	T	C	1.64987642425582	0.0826158	1.403231	1.939879	6.0606	1.35614e-09
13	32112327	rs9315133	G	T	G	T	1.66474943023951	0.0827413	1.415532	1.957848	6.15987	7.28042e-10
13	32113532	rs4943533	G	A	G	A	1.65590055323637	0.0826536	1.408248	1.947101	6.1019	1.04812e-09
13	32114398	rs1535532	T	C	T	C	1.64885898957921	0.0814951	1.405448	1.934427	6.13636	8.44341e-10
13	32114759	rs9603253	T	G	T	G	1.65352937577613	0.0825222	1.406594	1.943816	6.09427	1.0994e-09
13	32118898	rs9594232	A	T	A	T	1.65696239026767	0.0824236	1.409787	1.947473	6.12671	8.97138e-10
13	32123094	rs9742943	C	T	C	T	1.64237592671062	0.0823016	1.397712	1.929869	6.02837	1.6562e-09
13	32124747	rs12427467	A	G	A	G	1.65696239026767	0.0824236	1.409787	1.947473	6.12671	8.97138e-10
13	32126339	rs4943541	A	T	A	T	1.65696239026767	0.0824236	1.409787	1.947473	6.12671	8.97138e-10
13	32128476	rs1410810	G	A	G	A	1.65704750589495	0.0824255	1.409855	1.947583	6.1272	8.94406e-10
13	32129800	rs1410809	A	G	A	G	1.65769027383386	0.0823886	1.410503	1.948197	6.13465	8.53442e-10
13	32130730	rs7326026	G	A	G	A	1.6596215730889	0.0823906	1.412142	1.950474	6.14864	7.81504e-10
13	32133842	rs61953996	A	T	A	T	1.64940563667882	0.0825094	1.403123	1.93892	6.06495	1.31994e-09
13	32135025	rs9603287	T	A	T	A	1.65722600253887	0.0824044	1.410065	1.947712	6.13008	8.7835e-10
13	32136185	rs9594244	G	T	G	T	1.6542843483195	0.0827651	1.406567	1.945627	6.0819	1.18766e-09
13	32137988	rs1328946	T	A	T	A	1.65976481132624	0.0828146	1.41109	1.952263	6.1182	9.46361e-10
13	32138103	rs1328945	C	G	C	G	1.65965187142345	0.0828148	1.410994	1.952134	6.11736	9.51372e-10
13	32138792	rs1590805	A	T	A	T	1.65789914336351	0.0828156	1.409501	1.950074	6.10454	1.03097e-09
13	32139017	rs7321188	G	A	G	A	1.65976481132624	0.0828146	1.41109	1.952263	6.1182	9.46361e-10
13	32139058	rs7325432	A	G	A	G	1.65976481132624	0.0828146	1.41109	1.952263	6.1182	9.46361e-10
13	32140805	rs9603300	G	A	G	A	1.64505340665885	0.0827374	1.398793	1.934666	6.01629	1.78463e-09
13	32140834	rs9594249	A	G	A	G	1.65976481132624	0.0828146	1.41109	1.952263	6.1182	9.46361e-10
13	32141187	rs3848099	T	A	T	A	1.65783867571847	0.082817	1.409445	1.95001	6.104	1.03445e-09
13	32141267	rs9594250	C	T	C	T	1.65969043454015	0.0828152	1.411026	1.952179	6.11761	9.49866e-10
13	32141417	rs7139513	A	G	A	G	1.65969043454015	0.0828152	1.411026	1.952179	6.11761	9.49866e-10
13	32142838	rs10219812	A	T	A	T	1.65449509773103	0.0827276	1.40685	1.945733	6.08619	1.15632e-09
13	32146338	rs17076340	T	G	T	G	1.64749802712111	0.0832704	1.39941	1.939567	5.99562	2.02709e-09
13	32147296	rs1972210	G	A	G	A	1.64749802712111	0.0832704	1.39941	1.939567	5.99562	2.02709e-09
13	32151080	rs9594257	A	G	A	G	1.64749802712111	0.0832704	1.39941	1.939567	5.99562	2.02709e-09
13	32166025	rs7328697	A	T	A	T	1.60621412119207	0.083351	1.364128	1.891264	5.68536	1.30537e-08
13	32172131	rs34716553	T	TTTC	T	TTTC	1.60085805992012	0.0860316	1.352453	1.894883	5.46938	4.51619e-08
13	32179063	rs2146377	G	A	A	G	1.56432096737609	0.0810228	1.334625	1.83355	5.52255	3.34113e-08
13	32179733	rs9576520	G	A	A	G	1.56383903717558	0.0810028	1.334266	1.832912	5.52011	3.38792e-08
X	43824858	rs5906307	A	G	G	A	1.60596906582385	0.0707678	1.397976	1.844906	6.69411	2.16995e-11
X	43825884	rs11091177	T	C	C	T	1.56648474557155	0.068345	1.370094	1.791023	6.56717	5.12799e-11
X	43827064	rs1005002	G	A	A	G	1.55496812315348	0.066965	1.363706	1.773056	6.59233	4.32974e-11
X	43827412	rs5906313	C	T	T	C	1.57662557980406	0.0691285	1.376849	1.80539	6.58609	4.51549e-11
X	43828621	rs2239445	A	C	C	A	1.56537882950363	0.0684135	1.368944	1.790001	6.55028	5.74295e-11
X	43829050	rs2239447	A	T	T	A	1.56558959321286	0.0684299	1.369083	1.790299	6.55067	5.7279e-11
X	43829396	rs5952991	A	G	G	A	1.62246530357948	0.0699379	1.414633	1.860829	6.91966	4.52736e-12
X	43833438	rs5906332	A	G	G	A	1.61892195986692	0.0696416	1.412364	1.855687	6.9177	4.59023e-12
X	43833996	rs5905587	T	C	C	T	1.59499045398213	0.0681155	1.395656	1.822798	6.85407	7.178e-12
X	43834094	rs5953000	A	G	G	A	1.62780817257371	0.0698358	1.419577	1.866584	6.97686	3.01852e-12
X	43834577	rs3761585	T	C	C	T	1.61852891906546	0.0696504	1.411997	1.855267	6.91334	4.73376e-12
X	43834968	rs3761586	A	G	G	A	1.61297346819942	0.0734927	1.396593	1.862877	6.50512	7.76308e-11
X	43836403	rs5905588	C	T	T	C	1.6144056646266	0.0697886	1.408018	1.851046	6.86311	6.73766e-12
X	43838550	rs5906345	T	C	C	T	1.60118103112856	0.0697112	1.396697	1.835603	6.75275	1.45069e-11
X	43839034	rs5906346	T	G	G	T	1.60118615870637	0.0697124	1.396699	1.835613	6.75268	1.45137e-11
X	43839361	rs5906347	A	G	G	A	1.60118359491336	0.069712	1.396697	1.83561	6.75269	1.45124e-11
X	43839771	rs11091180	A	G	G	A	1.60628636230753	0.0698512	1.400766	1.84196	6.78478	1.16261e-11
X	43841924	rs5906350	A	G	G	A	1.5625561543618	0.0730109	1.354219	1.802945	6.11311	9.77099e-10
X	43843165	rs5906353	G	A	A	G	1.59403194440017	0.0701167	1.389358	1.828862	6.64987	2.93345e-11
X	43851171	rs5906370	C	A	A	C	1.4992975790842	0.0696439	1.307997	1.718576	5.81524	6.05465e-09
X	43872470	rs1478551	A	G	G	A	1.57094629091726	0.0697826	1.370131	1.801195	6.47264	9.6303e-11
X	43873845	rs6610878	A	G	G	A	1.57080069994879	0.0697682	1.370043	1.800974	6.47265	9.62974e-11
X	43877475	rs5906426	A	G	G	A	1.5522334310723	0.0678901	1.358842	1.77315	6.47657	9.3832e-11
X	43878034	rs1382410	G	A	A	G	1.57101539437985	0.069775	1.370212	1.801247	6.47399	9.54473e-11
X	43879037	rs5906430	C	T	T	C	1.5362115793484	0.0727172	1.332152	1.771529	5.90396	3.54879e-09
X	43885690	rs5953072	T	A	A	T	1.52930921102938	0.0707254	1.331354	1.756697	6.00656	1.89499e-09
Variants with a significant association after Bonferroni correction (P<5 ×10-8) with the phenotype in the full discovery cohort are presented.
position: genome build 37; A1 : risk allele; A2: second allele; OR: odds ratio; L95, U95: lower and upper 95% confidence interval.
Associations were tested using a logistic regression implemented in PLINK version 2.0.2.3 .

## Sheet: men
#CHROM	POS	ID	REF	ALT	A1	A2	OR	LOG(OR)_SE	L95	U95	Z_STAT	P
1	10789634	rs166913	C	T	C	T	1.84289	0.105351	1.49908	2.26556	5.80283	6.52061e-09
1	10789697	rs284279	T	C	T	C	1.84289	0.105333	1.49913	2.26548	5.80383	6.48187e-09
1	10790536	rs284278	A	G	A	G	1.84673	0.105381	1.50211	2.27041	5.82092	5.85243e-09
1	10790797	rs284277	C	A	C	A	1.81366	0.103299	1.48125	2.22067	5.76339	8.24411e-09
13	32096761	rs536917	G	C	G	C	1.84897908619756	0.110982	1.487524	2.298264	5.53813	3.05725e-08
13	32098134	rs11438496	G	GT	G	GT	1.88773275744899	0.112021	1.515613	2.351215	5.67195	1.41178e-08
13	32098829	rs557992	A	T	A	T	1.92026668663744	0.112217	1.541138	2.392659	5.81428	6.0894e-09
13	32099925	rs627879	C	A	C	A	2.07193338319786	0.109216	1.672672	2.566498	6.67009	2.55646e-11
13	32104695	rs7988811	T	C	T	C	2.08553618092443	0.110292	1.680105	2.588796	6.66435	2.65835e-11
13	32105015	rs7997454	C	A	C	A	2.08555357891422	0.109683	1.682128	2.58573	6.70145	2.06355e-11
13	32105351	rs1869799	T	C	T	C	2.05831197834656	0.108087	1.665357	2.543986	6.67877	2.40955e-11
13	32105873	rs9532094	A	T	A	T	1.99846917261378	0.114243	1.597546	2.500006	6.06061	1.35606e-09
13	32108576	rs66601656	T	C	T	C	2.11323561731839	0.109778	1.704138	2.620545	6.81575	9.37756e-12
13	32108713	rs12877437	T	C	T	C	2.0906200151779	0.109399	1.687154	2.59058	6.741	1.57296e-11
13	32111331	rs17068163	C	T	C	T	2.15761833457756	0.109681	1.740262	2.67507	7.01133	2.36066e-12
13	32111732	rs9603248	T	C	T	C	2.13387049966712	0.109223	1.72265	2.643251	6.93935	3.93911e-12
13	32112327	rs9315133	G	T	G	T	2.15696678702541	0.109602	1.740005	2.673847	7.01361	2.32244e-12
13	32113532	rs4943533	G	A	G	A	2.15287106885743	0.109372	1.737484	2.667563	7.01098	2.36659e-12
13	32114398	rs1535532	T	C	T	C	2.14096086323542	0.107919	1.732799	2.645272	7.05393	1.73937e-12
13	32114759	rs9603253	T	G	T	G	2.15305647897756	0.109244	1.738066	2.667129	7.01993	2.21985e-12
13	32118898	rs9594232	A	T	A	T	2.1600418184096	0.109158	1.743998	2.675328	7.05514	1.72425e-12
13	32123094	rs9742943	C	T	C	T	2.13724534721688	0.108782	1.726868	2.645153	6.982	2.91013e-12
13	32124747	rs12427467	A	G	A	G	2.1600418184096	0.109158	1.743998	2.675328	7.05514	1.72425e-12
13	32125315	rs1902272	T	C	T	C	1.95593665894724	0.113299	1.566445	2.442277	5.92125	3.195e-09
13	32126339	rs4943541	A	T	A	T	2.1600418184096	0.109158	1.743998	2.675328	7.05514	1.72425e-12
13	32128476	rs1410810	G	A	G	A	2.16004648420034	0.109158	1.744002	2.675335	7.05517	1.72396e-12
13	32129800	rs1410809	A	G	A	G	2.15955668620346	0.109057	1.743953	2.674197	7.05962	1.66955e-12
13	32130730	rs7326026	G	A	G	A	2.15973858524164	0.10906	1.74409	2.67444	7.0602	1.66266e-12
13	32131665	rs56804215	CAG	C	CAG	C	1.98292306655086	0.114969	1.582867	2.484089	5.95442	2.60998e-09
13	32133842	rs61953996	A	T	A	T	2.16196115820583	0.109437	1.744598	2.679177	7.0453	1.85061e-12
13	32135025	rs9603287	T	A	T	A	2.15212974759822	0.109008	1.738124	2.664748	7.03124	2.04708e-12
13	32136185	rs9594244	G	T	G	T	2.16355619404503	0.109483	1.745725	2.681389	7.04909	1.80088e-12
13	32137988	rs1328946	T	A	T	A	2.16315838429374	0.109613	1.744957	2.681583	7.03901	1.93611e-12
13	32138103	rs1328945	C	G	C	G	2.16311627182584	0.109612	1.74493	2.681526	7.03892	1.93729e-12
13	32138792	rs1590805	A	T	A	T	2.16312563001034	0.109614	1.74493	2.681547	7.03883	1.93857e-12
13	32139017	rs7321188	G	A	G	A	2.16315838429374	0.109613	1.744957	2.681583	7.03901	1.93611e-12
13	32139058	rs7325432	A	G	A	G	2.16315838429374	0.109613	1.744957	2.681583	7.03901	1.93611e-12
13	32140805	rs9603300	G	A	G	A	2.13634130188639	0.109186	1.724771	2.646126	6.95229	3.59416e-12
13	32140834	rs9594249	A	G	A	G	2.16315838429374	0.109613	1.744957	2.681583	7.03901	1.93611e-12
13	32141187	rs3848099	T	A	T	A	2.16296655188524	0.109615	1.744796	2.681353	7.03809	1.94894e-12
13	32141267	rs9594250	C	T	C	T	2.16299462279537	0.109614	1.744823	2.681382	7.03826	1.9466e-12
13	32141417	rs7139513	A	G	A	G	2.16299462279537	0.109614	1.744823	2.681382	7.03826	1.9466e-12
13	32142838	rs10219812	A	T	A	T	2.17199130334682	0.109695	1.751801	2.692964	7.07089	1.53947e-12
13	32146338	rs17076340	T	G	T	G	2.14677039861233	0.110132	1.729984	2.663974	6.93685	4.00946e-12
13	32147296	rs1972210	G	A	G	A	2.14677039861233	0.110132	1.729984	2.663974	6.93685	4.00946e-12
13	32151080	rs9594257	A	G	A	G	2.14677039861233	0.110132	1.729984	2.663974	6.93685	4.00946e-12
13	32166025	rs7328697	A	T	A	T	2.10087123129962	0.109986	1.693474	2.606271	6.7495	1.48359e-11
13	32172131	rs34716553	T	TTTC	T	TTTC	1.97236324619433	0.112215	1.58296	2.457564	6.05298	1.42189e-09
13	32173474	rs5802609	AC	A	A	AC	1.90739592770969	0.105547	1.550955	2.345755	6.11801	9.4751e-10
13	32175002	rs9603367	C	T	T	C	1.80934235833302	0.10117	1.4839	2.206161	5.86104	4.59966e-09
13	32176432	rs547316069	A	AATATATATAATATATATTATATAAATATATATT	A	AATATATATAATATATATTATATAAATATATATT	2.04164131628699	0.12208	1.607182	2.593549	5.8466	5.01732e-09
13	32176849	rs532743083	A	AT	A	AT	1.85554920545383	0.111036	1.492651	2.306677	5.56737	2.58609e-08
13	32177014	rs62648180	T	G	G	T	1.84018711022537	0.104376	1.499745	2.257912	5.843	5.1268e-09
13	32177904	rs7326019	A	G	A	G	1.93857809174127	0.106542	1.573237	2.388761	6.21307	5.19598e-10
13	32178144	rs34002357	C	CA	CA	C	1.84398418599162	0.101488	1.511369	2.2498	6.02955	1.64415e-09
13	32178708	rs584038	C	T	C	T	1.93857809174127	0.106542	1.573237	2.388761	6.21307	5.19598e-10
13	32178745	rs8001236	T	G	G	T	1.90965425709675	0.10555	1.552781	2.348548	6.12904	8.84101e-10
13	32179063	rs2146377	G	A	A	G	1.97268229557093	0.10506	1.605572	2.423731	6.46673	1.00146e-10
13	32179502	rs35442752	C	CA	CA	C	1.84381418778141	0.101477	1.511261	2.249542	6.02932	1.64651e-09
13	32179557	rs35314801	T	TAA	T	TAA	1.95009321445565	0.110647	1.569903	2.422357	6.03613	1.57854e-09
13	32179694	rs34151380	TC	T	T	TC	1.84381418778141	0.101477	1.511261	2.249542	6.02932	1.64651e-09
13	32179733	rs9576520	G	A	A	G	1.97214152876467	0.105035	1.605211	2.42295	6.46565	1.00866e-10
13	32180136	rs1869800	C	T	T	C	1.84360003465968	0.10147	1.511108	2.249248	6.0286	1.65391e-09
13	32180424	rs10162262	T	C	T	C	1.84687213734819	0.103892	1.506621	2.26396	5.90513	3.52374e-09
13	32180765	rs9603374	G	A	A	G	1.77590873249842	0.0989087	1.462951	2.155818	5.80649	6.37957e-09
13	32181534	rs7983337	C	T	T	C	1.77593080973565	0.0992209	1.462072	2.157162	5.78834	7.10854e-09
13	32181540	rs7987850	G	A	A	G	1.88356551417571	0.102444	1.540922	2.302402	6.18064	6.38426e-10
13	32181566	rs7991890	A	G	A	G	1.84684143942822	0.103891	1.506598	2.263919	5.90503	3.5259e-09
13	32181957	rs9603376	C	A	A	C	1.77605382153501	0.0991052	1.462508	2.156823	5.79581	6.79923e-09
13	32182114	rs9576526	G	A	A	G	1.88420788842475	0.102361	1.541697	2.30281	6.18895	6.05651e-10
13	32182262	rs9576528	G	T	T	G	1.88420788842475	0.102361	1.541697	2.30281	6.18895	6.05651e-10
13	32183332	rs9603383	C	T	T	C	1.77605382153501	0.0991052	1.462508	2.156823	5.79581	6.79923e-09
13	32183909	rs9576538	G	A	A	G	1.88420788842475	0.102361	1.541697	2.30281	6.18895	6.05651e-10
13	32184221	rs4627198	G	C	C	G	1.88420788842475	0.102361	1.541697	2.30281	6.18895	6.05651e-10
13	32185002	rs1671966	T	C	T	C	1.82374922718627	0.102438	1.492003	2.229262	5.86593	4.46617e-09
13	32187369	rs1671967	A	T	A	T	1.82046236103045	0.103801	1.485341	2.231192	5.77154	7.85494e-09
13	32187614	rs3117790	C	G	C	G	1.82046236103045	0.103801	1.485341	2.231192	5.77154	7.85494e-09
13	32187858	rs12876275	G	T	T	G	1.74814172534596	0.0986859	1.440704	2.121183	5.6599	1.5146e-08
13	32189143	rs1006096	T	C	C	T	1.77131915451394	0.0988712	1.459277	2.150089	5.78252	7.35914e-09
13	32190428	rs1006618	C	T	C	T	1.7438859359087	0.101057	1.430535	2.125877	5.50302	3.73335e-08
13	32191023	rs7999463	T	A	A	T	1.77997703829621	0.0996007	1.464313	2.163687	5.78913	7.07538e-09
13	32191321	rs57171109	A	G	A	G	1.87425615458865	0.103716	1.529485	2.296739	6.05704	1.38653e-09
13	32191408	rs9532243	A	C	A	C	1.71742221794775	0.0984039	1.416172	2.082756	5.49597	3.8857e-08
13	32193225	rs4943595	A	G	A	G	1.74349371732039	0.101406	1.429235	2.126854	5.48183	4.20942e-08
13	32197643	rs34825265	C	CAT	CAT	C	1.75017326715345	0.100306	1.437806	2.130402	5.58007	2.40416e-08
13	32197949	rs1148342	C	T	T	C	1.74202067430136	0.0999565	1.43209	2.11903	5.55288	2.81005e-08
13	32205642	rs1200453	A	G	G	A	1.77613268421604	0.100736	1.457904	2.163823	5.70243	1.18111e-08
13	32206032	rs3054429	C	CAA	CAA	C	1.77612952957433	0.100736	1.457902	2.163823	5.7024	1.18132e-08
13	32215184	rs9532274	G	A	A	G	1.78627568664437	0.100923	1.465691	2.176984	5.74826	9.01677e-09
13	32217240	rs1200385	G	C	C	G	1.77533806875174	0.101171	1.456011	2.164699	5.67349	1.39913e-08
13	32218128	rs601758	A	G	G	A	1.77533806875174	0.101171	1.456011	2.164699	5.67349	1.39913e-08
13	32224279	rs9594301	G	A	A	G	1.72991225885023	0.0990351	1.424706	2.100501	5.5341	3.12828e-08
13	32224317	rs9603449	A	C	C	A	1.73936335822362	0.0993913	1.43149	2.11345	5.56909	2.56081e-08
13	32226399	rs2025908	G	A	A	G	1.70960335492562	0.0982844	1.410053	2.072792	5.45623	4.86362e-08
13	32228199	rs2314633	A	G	G	A	1.71934747324695	0.099077	1.415889	2.087844	5.46993	4.50206e-08
13	32228624	rs36125906	G	A	A	G	1.71936521036433	0.0990774	1.415901	2.087866	5.47001	4.50009e-08
13	32229820	rs11616668	T	C	C	T	1.71941546751766	0.0990777	1.415943	2.087931	5.4703	4.49278e-08
13	32231320	rs56310356	C	G	G	C	1.73101723227655	0.099415	1.424554	2.103408	5.51938	3.40203e-08
X	43824858	rs5906307	A	G	G	A	1.64069178128266	0.08128	1.399077	1.924035	6.09151	1.11849e-09
X	43825884	rs11091177	T	C	C	T	1.58863553682378	0.078198	1.362894	1.851766	5.91927	3.23377e-09
X	43827064	rs1005002	G	A	A	G	1.57275980025951	0.0765337	1.353682	1.827292	5.91677	3.28325e-09
X	43827412	rs5906313	C	T	T	C	1.60219179838018	0.0791737	1.371896	1.871142	5.95365	2.62233e-09
X	43828621	rs2239445	A	C	C	A	1.58683309372154	0.0782917	1.361098	1.850005	5.89769	3.68632e-09
X	43829050	rs2239447	A	T	T	A	1.58670971939039	0.0783054	1.360955	1.849913	5.89567	3.73175e-09
X	43829396	rs5952991	A	G	G	A	1.65258116652399	0.0803755	1.411716	1.934543	6.2499	4.10723e-10
X	43833438	rs5906332	A	G	G	A	1.62822959339851	0.0795889	1.39306	1.903102	6.12515	9.05991e-10
X	43833996	rs5905587	T	C	C	T	1.59236175911388	0.0777207	1.36737	1.854376	5.98577	2.15362e-09
X	43834094	rs5953000	A	G	G	A	1.63025758069775	0.079775	1.394286	1.906167	6.12646	8.98576e-10
X	43834577	rs3761585	T	C	C	T	1.62742139961495	0.0795935	1.392354	1.902175	6.11855	9.44304e-10
X	43834968	rs3761586	A	G	G	A	1.62062997128244	0.0843426	1.3737	1.911951	5.72446	1.03766e-08
X	43836403	rs5905588	C	T	T	C	1.61719139136679	0.079712	1.383281	1.890656	6.03033	1.6362e-09
X	43838550	rs5906345	T	C	C	T	1.60147335548705	0.079666	1.369959	1.872109	5.91122	3.39575e-09
X	43839034	rs5906346	T	G	G	T	1.60147079077425	0.0796671	1.369957	1.872112	5.91114	3.3975e-09
X	43839361	rs5906347	A	G	G	A	1.60147592020806	0.0796669	1.369959	1.872116	5.91118	3.39668e-09
X	43839771	rs11091180	A	G	G	A	1.60866103099085	0.0798677	1.375565	1.881255	5.95237	2.64294e-09
X	43843165	rs5906353	G	A	A	G	1.58762667276315	0.0800976	1.356966	1.857493	5.77096	7.88202e-09
X	43872470	rs1478551	A	G	G	A	1.56414234946694	0.0797836	1.337717	1.828892	5.60689	2.05998e-08
X	43873845	rs6610878	A	G	G	A	1.56405672520931	0.0797678	1.337687	1.828735	5.60732	2.05486e-08
X	43877475	rs5906426	A	G	G	A	1.54433476235777	0.0775382	1.326601	1.797801	5.60488	2.08396e-08
X	43878034	rs1382410	G	A	A	G	1.56419617522751	0.079773	1.337791	1.828919	5.60807	2.04601e-08
Variants with a significant association after Bonferroni correction (P<5 ×10-8) with the phenotype in the full discovery cohort are presented.
position: genome build 37; A1 : risk allele; A2: second allele; OR: odds ratio; L95, U95: lower and upper 95% confidence interval.
Associations were tested using a logistic regression implemented in PLINK version 2.0.2.3 .

## Sheet: women
#CHROM	POS	ID	REF	ALT	A1	A2	OR	LOG(OR)_SE	L95	U95	Z_STAT	P
1	48523829	rs2353551	A	G	G	A	2.16628	0.140961	1.64334	2.85562	5.48388	4.16106e-08
1	48525638	rs4927322	C	A	A	C	2.15816	0.140518	1.6386	2.84245	5.47441	4.38977e-08
1	48530258	rs728864	G	A	A	G	2.17364	0.14069	1.64981	2.86381	5.51856	3.4178e-08
Variants with a significant association after Bonferroni correction (P<5 ×10-8) with the phenotype in the full discovery cohort are presented.
position: genome build 37; A1 : risk allele; A2: second allele; OR: odds ratio; L95, U95: lower and upper 95% confidence interval.
Associations were tested using a logistic regression implemented in PLINK version 2.0.2.3 .

## Sheet: APA
#CHROM	POS	ID	REF	ALT	A1	A2	OR	LOG(OR)_SE	L95	U95	Z_STAT	P
11	1884342	rs2137320	G	A	A	G	1.6995	0.0966613	1.40618	2.05399	5.4865	4.09983e-08
11	1885117	rs509239	A	T	T	A	1.78848963838528	0.105596	1.4541	2.1997	5.50562	3.67871e-08
Variants with a significant association after Bonferroni correction (P<5 ×10-8) with the phenotype in the full discovery cohort are presented.
position: genome build 37; A1 : risk allele; A2: second allele; OR: odds ratio; L95, U95: lower and upper 95% confidence interval.
Associations were tested using a logistic regression implemented in PLINK version 2.0.2.3 .

## Sheet: BAH
#CHROM	POS	ID	REF	ALT	A1	A2	OR	LOG(OR)_SE	L95	U95	Z_STAT	P
13	32099925	rs627879	C	A	C	A	1.95837666241699	0.118476	1.552564	2.470258	5.67303	1.40297e-08
13	32104695	rs7988811	T	C	T	C	1.91508512553383	0.118159	1.519189	2.414153	5.49907	3.8179e-08
13	32105015	rs7997454	C	A	C	A	1.90623969439165	0.117387	1.514459	2.39937	5.49578	3.88983e-08
13	32105351	rs1869799	T	C	T	C	1.89091679209748	0.115765	1.507068	2.37253	5.50306	3.73245e-08
13	32108576	rs66601656	T	C	T	C	1.92749905070672	0.117553	1.53085	2.426919	5.58236	2.37279e-08
13	32108713	rs12877437	T	C	T	C	1.90269974066203	0.117142	1.512374	2.393765	5.49141	3.98738e-08
13	32111331	rs17068163	C	T	C	T	1.99200409556042	0.117924	1.580933	2.509965	5.84396	5.09744e-09
13	32111732	rs9603248	T	C	T	C	1.97008232974056	0.117476	1.564908	2.480165	5.77205	7.83143e-09
13	32112327	rs9315133	G	T	G	T	1.99618728229082	0.117894	1.584344	2.515084	5.86323	4.53947e-09
13	32113532	rs4943533	G	A	G	A	1.99723582561735	0.117868	1.585258	2.51628	5.86899	4.3846e-09
13	32114398	rs1535532	T	C	T	C	1.97157384825585	0.11596	1.570754	2.474672	5.85404	4.79787e-09
13	32114759	rs9603253	T	G	T	G	1.99176603919397	0.117634	1.581643	2.50824	5.85734	4.7035e-09
13	32118898	rs9594232	A	T	A	T	1.9953747213958	0.117479	1.58499	2.51202	5.88047	4.09093e-09
13	32123094	rs9742943	C	T	C	T	1.96955074547496	0.117063	1.565751	2.477486	5.79011	7.03409e-09
13	32124747	rs12427467	A	G	A	G	1.9953747213958	0.117479	1.58499	2.51202	5.88047	4.09093e-09
13	32126339	rs4943541	A	T	A	T	1.9953747213958	0.117479	1.58499	2.51202	5.88047	4.09093e-09
13	32128476	rs1410810	G	A	G	A	1.99549019216571	0.117482	1.58507	2.512178	5.88079	4.08316e-09
13	32129800	rs1410809	A	G	A	G	1.99391059703665	0.117385	1.584116	2.509713	5.8789	4.13007e-09
13	32130730	rs7326026	G	A	G	A	1.99530305660475	0.117372	1.585263	2.511402	5.8855	3.96849e-09
13	32133842	rs61953996	A	T	A	T	1.98588039042408	0.117598	1.577078	2.50065	5.83395	5.413e-09
13	32135025	rs9603287	T	A	T	A	1.98737618646358	0.117307	1.579168	2.501107	5.85485	4.77433e-09
13	32136185	rs9594244	G	T	G	T	1.99605579375155	0.117835	1.584424	2.514629	5.86561	4.47482e-09
13	32137988	rs1328946	T	A	T	A	1.99258360382656	0.117869	1.581563	2.510425	5.84915	4.94102e-09
13	32138103	rs1328945	C	G	C	G	1.99263124963884	0.117869	1.581598	2.510481	5.84934	4.93537e-09
13	32138792	rs1590805	A	T	A	T	1.99126234084836	0.117886	1.580463	2.508844	5.84269	5.1366e-09
13	32139017	rs7321188	G	A	G	A	1.99258360382656	0.117869	1.581563	2.510425	5.84915	4.94102e-09
13	32139058	rs7325432	A	G	A	G	1.99258360382656	0.117869	1.581563	2.510425	5.84915	4.94102e-09
13	32140805	rs9603300	G	A	G	A	1.97222709800588	0.117507	1.566517	2.483016	5.77977	7.48043e-09
13	32140834	rs9594249	A	G	A	G	1.99258360382656	0.117869	1.581563	2.510425	5.84915	4.94102e-09
13	32141187	rs3848099	T	A	T	A	1.99088176153218	0.117884	1.580166	2.508353	5.84115	5.18426e-09
13	32141267	rs9594250	C	T	C	T	1.99219061279783	0.117867	1.581258	2.509914	5.84758	4.98761e-09
13	32141417	rs7139513	A	G	A	G	1.99219061279783	0.117867	1.581258	2.509914	5.84758	4.98761e-09
13	32142838	rs10219812	A	T	A	T	1.99892058288524	0.117981	1.586242	2.518961	5.87047	4.34558e-09
13	32146338	rs17076340	T	G	T	G	1.99871282893816	0.118697	1.583852	2.522233	5.83419	5.40536e-09
13	32147296	rs1972210	G	A	G	A	1.99871282893816	0.118697	1.583852	2.522233	5.83419	5.40536e-09
13	32151080	rs9594257	A	G	A	G	1.99871282893816	0.118697	1.583852	2.522233	5.83419	5.40536e-09
13	32166025	rs7328697	A	T	A	T	2.00046810953763	0.119468	1.582852	2.528266	5.80391	6.47849e-09
13	32179063	rs2146377	G	A	A	G	1.91779193108223	0.114524	1.53221	2.400407	5.68591	1.3012e-08
13	32179733	rs9576520	G	A	A	G	1.91628883838403	0.114481	1.53114	2.398323	5.68123	1.33732e-08
X	43829396	rs5952991	A	G	G	A	1.70713719920243	0.096562	1.412781	2.062821	5.53859	3.04915e-08
Variants with a significant association after Bonferroni correction (P<5 ×10-8) with the phenotype in the full discovery cohort are presented.
position: genome build 37; A1 : risk allele; A2: second allele; OR: odds ratio; L95, U95: lower and upper 95% confidence interval.
Associations were tested using a logistic regression implemented in PLINK version 2.0.2.3 .

## Sheet: conditional_analysis_chr11
#CHROM	POS	ID	REF	ALT	A1	A2	OBS_CT	OR	LOG(OR)_SE	L95	U95	Z_STAT	P
11	1900670	rs76782422	C	A	A	C	1512	2.55018	0.230817	1.62218	4.00907	4.05588	4.99468e-05
11	1923346	rs145861779	C	T	T	C	1512	2.87294	0.265086	1.70877	4.83023	3.9811	6.85963e-05
11	1925956	rs141703487	C	A	A	C	1512	2.8863	0.266744	1.71115	4.8685	3.97376	7.07478e-05
11	1962463	rs79337391	C	T	T	C	1512	2.27634	0.211214	1.5047	3.44368	3.89448	9.8411e-05
11	1962586	rs28482372	G	A	A	G	1512	2.27634	0.211214	1.5047	3.44368	3.89448	9.8411e-05
11	1968490	rs190924294	C	T	T	C	1512	2.22644	0.202765	1.49629	3.31287	3.94743	7.89949e-05
11	1969512	rs3216953	G	GGGAAC	GGGAAC	G	1512	2.22538	0.202873	1.49526	3.31199	3.943	8.04703e-05
11	1971977	rs477940	A	C	C	A	1512	2.23192	0.199185	1.51054	3.2978	4.03072	5.56059e-05
11	2015507	rs217230	G	A	G	A	1512	1.37753	0.0806888	1.17603	1.61355	3.96946	7.20367e-05
11	2027064	rs2525887	C	T	T	C	1512	1.41733	0.0829037	1.20477	1.66739	4.20698	2.5881e-05
11	2028062	rs11042194	G	A	A	G	1512	1.4158	0.0834137	1.20227	1.66726	4.16834	3.06831e-05
11	2028143	rs3890907	G	A	G	A	1512	1.3818	0.0823986	1.1758	1.6240	3.92507	8.67037e-05
11	2028290	rs10840180	T	C	C	T	1512	1.44626	0.0847027	1.22504	1.70745	4.35623	1.32323e-05
11	2040997	rs7124169	T	C	C	T	1512	1.50632	0.101247	1.2352	1.83696	4.04626	5.20423e-05
position: genome build 37; A1 : risk allele; A2: second allele; OR: odds ratio; L95, U95: lower and upper 95% confidence interval.
Conditional analysis was performed using a logistic regression implemented in PLINK version 2.0.2.3 .
