# Supplementary material for: Identification of risk loci for primary aldosteronism in genome-wide association studies
Source: Nat Commun. 2022 Sep 3;13:5198. doi: 10.1038/s41467-022-32896-8 (PMC9440917; doi:10.1038/s41467-022-32896-8)
Supplement: Supplementary file 5 — Supplementary Data 3 [file 41467_2022_32896_MOESM5_ESM.xlsx]

## Sheet: Feuil1
					Discovery cohort		German cohort		German+Italian+French#2 cohorts			Global meta-analysis
SNP	chr	position	A1/A2	#coh	OR	P-value	OR	P-value	OR (FE)	P-value	P-value (RE)	OR (FE)	P-value (FE)	P-value
					(95% CI)		(95% CI)		(95% CI)	(FE)		(95% CI)		(RE)
rs284277	1	10790797	C/A	3	1.62	3.21E-09**	1.42	3.96E-05**	1.34	1.6E-04**	0.000193	1.47	9.12E-12**	3.60E-11**
					(1.38-1.9)		(1.2-1.67)		(1.15-1.56)			(1.31-1.64)
rs880315	1	10796866	C/T	4	1.59	1.02E-08**	1.49	3.88E-06**	1.4	2.95E-06**	4.02e-06	1.48	2.89E-13**	1.42E-12**
					(1.36-1.87)		(1.26-1.76)		(1.22-1.62)			(1.33-1.65)
rs6679531	1	48524180	C/T	3	1.41	3.28E-05	1.14	0.133	1.16	0.0623	0.0716	1.27	2.48E-05	4.24E-05
					(1.2-1.65)		(0.96-1.35)		(0.99-1.35)			(1.14-1.42)
rs587961	11	1881256	C/T	2	1.51	8.67E-07*	0.8	0.0127	NA	NA	NA	1.39	1.11E-07	2.31E-07
					(1.28-1.78)		(0.67-0.95)					(1.23-1.57)
rs2137320	11	1884342	A/G	4	1.51	1.92E-07*	1.31	0.00208**	1.38	7.08E-06**	9.59e-06	1.44	8.78E-12**	3.57E-11**
					(1.29-1.77)		(1.1-1.55)		(1.2-1.59)			(1.3-1.6)
rs4980379	11	1888614	T/C	3	1.44	3.69E-06	1.36	0.000397**	1.37	4.12E-05**	4.99e-05	1.4	6.91E-10**	2.13E-09**
					(1.23-1.68)		(1.15-1.61)		(1.18-1.59)			(1.26-1.56)
rs661348	11	1905292	C/T	2	1.48	5.75E-07*	NA	NA	NA	NA	NA	1.43	2.65E-07	5.39E-07
					(1.27-1.72)							(1.25-1.65)
rs563854	13	32101568	T/C	3	1.38	2.4E-05	1.27	0.00363	1.22	0.00841	0.0099	1.29	1.39E-06	3.00E-06
					(1.19-1.61)		(1.08-1.5)		(1.05-1.41)			(1.16-1.43)
rs1535532	13	32114398	T/C	4	1.66	5.76E-10**	1.41	0.000115**	1.28	8.95E-04**	0.00103	1.43	3.95E-11**	2.12E-11**
					(1.41-1.95)		(1.18-1.67)		(1.1-1.47)			(1.29-1.59)
rs1902272	13	32125315	T/C	3	1.57	1.1E-07*	NA	NA	1.03	0.826	0.864	1.4	3.29E-06	1.39E-06
					(1.33-1.85)				(0.79-1.35)			(1.22-1.61)
rs1671966	13	32185002	T/C	3	1.45	1.97E-06	1.46	1.26E-05**	1.37	4.92E-05**	5.95e-05	1.41	4.69E-10**	1.48E-09**
					(1.25-1.7)		(1.23-1.73)		(1.18-1.59)			(1.27-1.57)
rs1327980	13	32200557	C/T	3	1.41	6.7E-06	1.3	0.00171**	1.27	0.00142**	0.00169	1.34	5.54E-08**	1.36E-07
					(1.21-1.64)		(1.11-1.54)		(1.1-1.47)			(1.2-1.48)
rs2025908	13	32226399	A/G	3	1.41	6.79E-06	1.32	0.00101**	1.3	4.57E-04**	0.000548	1.35	1.58E-08**	3.90E-08**
					(1.22-1.64)		(1.12-1.56)		(1.12-1.51)			(1.22-1.51)
rs569016	13	70102087	T/C	3	1.28	0.00736	0.83	0.0514	1.13	0.162	0.182	1.05	0.421	0.00219
					(1.07-1.53)		(0.69-1)		(0.95-1.33)			(0.93-1.19)
rs1005002	X	43827064	A/G	2	1.56	2.41E-11**	1.18	0.0214	NA	NA	NA	1.37	1.19E-10**	1.32E-11**
					(1.37-1.78)		(1.02-1.35)					(1.24-1.51)
rs5905587	X	43833996	C/T	3	1.6	7.79E-12**	1.13	0.0785	1.15	0.0436	0.0503	1.35	4.75E-10**	4.56E-12**
					(1.4-1.82)		(0.99-1.31)		(1-1.3)			(1.23-1.48)
rs5906426	X	43877475	G/A	3	1.55	9.38E-11**	1.14	0.0615	1.16	0.0218	0.0254	1.34	6.45E-10**	3.95E-11**
					(1.36-1.77)		(0.99-1.32)		(1.02-1.33)			(1.22-1.47)
rs5906430	X	43879037	T/C	2	1.54	3.55E-09**	1.17	0.0333	NA	NA	NA	1.35	1.05E-08**	3.15E-09**
					(1.33-1.77)		(1.01-1.36)					(1.22-1.49)
Complete list of SNPs showing a significant or a suggestive association with the phenotype in the full discovery cohort and/or in at least one stratified analysis.
The replication meta-analysis and the joint analysis of the discovery and replication stages were carried out as a fixed effect inverse-variance or a random-effects model meta-analysis using METASOFT.
** significant association after Bonferroni correction (P<7.36 ×10-8 for genotyped data and P<5×10-8 for imputed data in the discovery cohort; P<7.36 ×10-8 for the global meta-analysis; P< 0.0031 for the German replication cohort and for the replication meta-analysis of the German, Italian and second French cohorts)
* suggestive association in the discovery cohort (P<10-6)
A1: risk allele in the full discovery cohort; A2: second allele; #coh: number of cohorts where the SNP is available; OR (95% CI): odds ratio (95% confidence interval); FE: fixed-effect model; RE: random-effect model.
