# Supplementary material for: Identification of risk loci for primary aldosteronism in genome-wide association studies
Source: Nat Commun. 2022 Sep 3;13:5198. doi: 10.1038/s41467-022-32896-8 (PMC9440917; doi:10.1038/s41467-022-32896-8)
Supplement: Supplementary file 6 — Supplementary Data 4 [file 41467_2022_32896_MOESM6_ESM.xlsx]

## Sheet: Feuil1
SNP	chr	position	Gene	A1	A2	Alleles	NES	P-Value
rs557992	13	32098829	RXFP2	A	T	A_T	-0.66	2.4e-12
rs627879	13	32099925	RXFP2	C	A	C_A	-0.65	2.2e-13
rs7988811	13	32104695	RXFP2	T	C	T_C	-0.57	1.2e-10
rs7997454	13	32105015	RXFP2	C	A	C_A	-0.57	2.5e-10
rs1869799	13	32105351	RXFP2	T	C	T_C	-0.57	2.0e-10
rs66601656	13	32108576	RXFP2	T	C	T_C	-0.57	9.9e-11
rs12877437	13	32108713	RXFP2	T	C	T_C	-0.57	1.7e-10
rs17068163	13	32111331	RXFP2	C	T	C_T	-0.58	5.7e-11
rs9603248	13	32111732	RXFP2	T	C	T_C	-0.58	9.1e-11
rs9315133	13	32112327	RXFP2	G	T	G_T	-0.58	5.7e-11
rs4943533	13	32113532	RXFP2	G	A	G_A	-0.58	1.3e-10
rs1535532	13	32114398	RXFP2	T	C	T_C	-0.57	7.9e-11
rs9603253	13	32114759	RXFP2	T	G	T_G	-0.57	7.9e-11
rs9594232	13	32118898	RXFP2	A	T	A_T	-0.57	7.9e-11
rs9742943	13	32123094	RXFP2	C	T	C_T	-0.57	1.3e-10
rs12427467	13	32124747	RXFP2	A	G	A_G	-0.57	7.9e-11
rs1902272	13	32125315	RXFP2	T	C	T_C	-0.47	3.7e-7
rs4943541	13	32126339	RXFP2	A	T	A_T	-0.57	7.9e-11
rs1410810	13	32128476	RXFP2	G	A	G_A	-0.57	7.9e-11
rs1410809	13	32129800	RXFP2	A	G	A_G	-0.57	7.9e-11
rs7326026	13	32130730	RXFP2	G	A	G_A	-0.60	3.0e-12
rs56804215	13	32131665	RXFP2	CAG	C	CAG_C	-0.47	3.7e-7
rs61953996	13	32133842	RXFP2	A	T	A_T	-0.57	8.9e-11
rs9603287	13	32135025	RXFP2	T	A	T_A	-0.59	1.1e-11
rs9594244	13	32136185	RXFP2	G	T	G_T	-0.57	7.9e-11
rs1328946	13	32137988	RXFP2	T	A	T_A	-0.59	9.2e-12
rs1328945	13	32138103	RXFP2	C	G	C_G	-0.59	9.2e-12
rs1590805	13	32138792	RXFP2	A	T	A_T	-0.57	7.9e-11
rs7321188	13	32139017	RXFP2	G	A	G_A	-0.59	9.2e-12
rs7325432	13	32139058	RXFP2	A	G	A_G	-0.59	9.2e-12
rs9603300	13	32140805	RXFP2	G	A	G_A	-0.60	8.7e-12
rs9594249	13	32140834	RXFP2	A	G	A_G	-0.59	9.2e-12
rs3848099	13	32141187	RXFP2	T	A	T_A	-0.57	7.9e-11
rs9594250	13	32141267	RXFP2	C	T	C_T	-0.59	9.2e-12
rs7139513	13	32141417	RXFP2	A	G	A_G	-0.59	9.2e-12
rs10219812	13	32142838	RXFP2	A	T	A_T	-0.57	7.9e-11
rs17076340	13	32146338	RXFP2	T	G	T_G	-0.57	7.9e-11
rs1972210	13	32147296	RXFP2	G	A	G_A	-0.57	7.9e-11
rs9594257	13	32151080	RXFP2	A	G	A_G	-0.57	7.9e-11
rs7328697	13	32166025	RXFP2	A	T	A_T	-0.58	1.8e-11
rs5802609	13	32173474	RXFP2	A	AC	AC_A	0.63	3.0e-13
rs9603367	13	32175002	RXFP2	T	C	C_T	0.66	1.9e-14
rs34002357	13	32178144	RXFP2	CA	C	C_CA	0.63	9.0e-14
rs584038	13	32178708	RXFP2	C	T	C_T	-0.58	1.5e-11
rs8001236	13	32178745	RXFP2	G	T	T_G	0.62	3.2e-13
rs2146377	13	32179063	RXFP2	A	G	G_A	0.66	1.4e-14
rs35442752	13	32179502	RXFP2	CA	C	C_CA	0.64	2.9e-14
rs34151380	13	32179694	RXFP2	T	TC	TC_T	0.63	9.0e-14
rs9576520	13	32179733	RXFP2	A	G	G_A	0.66	1.4e-14
rs1869800	13	32180136	RXFP2	T	C	C_T	0.63	9.0e-14
rs10162262	13	32180424	RXFP2	T	C	T_C	-0.58	1.5e-11
rs9603374	13	32180765	RXFP2	A	G	G_A	0.66	1.9e-14
rs7983337	13	32181534	RXFP2	T	C	C_T	0.63	9.0e-14
rs7987850	13	32181540	RXFP2	A	G	G_A	0.66	1.4e-14
rs7991890	13	32181566	RXFP2	A	G	A_G	-0.58	1.5e-11
rs9603376	13	32181957	RXFP2	A	C	C_A	0.63	9.0e-14
rs9576526	13	32182114	RXFP2	A	G	G_A	0.66	1.4e-14
rs9576528	13	32182262	RXFP2	T	G	G_T	0.66	1.4e-14
rs9603383	13	32183332	RXFP2	T	C	C_T	0.63	9.0e-14
rs9576538	13	32183909	RXFP2	A	G	G_A	0.66	1.4e-14
rs4627198	13	32184221	RXFP2	C	G	G_C	0.66	1.4e-14
rs1671966	13	32185002	RXFP2	T	C	T_C	-0.58	1.5e-11
rs1671967	13	32187369	RXFP2	A	T	A_T	-0.58	1.5e-11
rs3117790	13	32187614	RXFP2	C	G	C_G	-0.58	1.5e-11
rs12876275	13	32187858	RXFP2	T	G	G_T	0.66	1.9e-14
rs1006096	13	32189143	RXFP2	C	T	T_C	0.59	1.6e-12
rs1006618	13	32190428	RXFP2	C	T	C_T	-0.51	8.6e-10
rs57171109	13	32191321	RXFP2	A	G	A_G	-0.50	3.3e-9
rs9532243	13	32191408	RXFP2	A	C	A_C	-0.52	6.0e-10
rs4943595	13	32193225	RXFP2	A	G	A_G	-0.51	1.1e-9
rs34825265	13	32197643	RXFP2	CAT	C	C_CAT	0.56	1.3e-11
rs1148342	13	32197949	RXFP2	T	C	C_T	0.57	6.7e-12
rs1200453	13	32205642	RXFP2	G	A	A_G	0.59	9.0e-13
rs3054429	13	32206032	RXFP2	CAA	C	C_CAA	0.59	9.0e-13
rs9532274	13	32215184	RXFP2	A	G	G_A	0.61	6.6e-13
rs1200385	13	32217240	RXFP2	C	G	G_C	0.59	9.0e-13
rs601758	13	32218128	RXFP2	G	A	A_G	0.59	9.0e-13
rs9594301	13	32224279	RXFP2	A	G	G_A	0.58	8.7e-12
rs9603449	13	32224317	RXFP2	C	A	A_C	0.53	3.0e-11
rs2025908	13	32226399	RXFP2	A	G	G_A	0.58	8.7e-12
rs2314633	13	32228199	RXFP2	G	A	A_G	0.58	8.7e-12
rs36125906	13	32228624	RXFP2	A	G	G_A	0.58	8.7e-12
rs11616668	13	32229820	RXFP2	C	T	T_C	0.58	8.7e-12
rs56310356	13	32231320	RXFP2	G	C	C_G	0.58	8.7e-12
rs11091177	X	43825884	NDP	C	T	T_C	-0.29	0.000013
rs1005002	X	43827064	NDP	A	G	G_A	-0.29	0.000013
rs5906313	X	43827412	NDP	T	C	C_T	-0.29	0.000015
rs2239445	X	43828621	NDP	C	A	A_C	-0.29	0.000013
rs2239447	X	43829050	NDP	T	A	A_T	-0.29	0.000013
rs5952991	X	43829396	NDP	G	A	A_G	-0.29	0.000013
rs5906332	X	43833438	NDP	G	A	A_G	-0.29	0.000011
rs5905587	X	43833996	NDP	C	T	T_C	-0.30	0.0000050
rs5953000	X	43834094	NDP	G	A	A_G	-0.29	0.000011
rs3761585	X	43834577	NDP	C	T	T_C	-0.29	0.000011
rs3761586	X	43834968	NDP	G	A	A_G	-0.29	0.000064
rs5905588	X	43836403	NDP	T	C	C_T	-0.29	0.000011
rs5906345	X	43838550	NDP	C	T	T_C	-0.30	0.0000074
rs5906346	X	43839034	NDP	G	T	T_G	-0.30	0.0000074
rs5906347	X	43839361	NDP	G	A	A_G	-0.30	0.0000074
rs11091180	X	43839771	NDP	G	A	A_G	-0.30	0.0000074
rs5906350	X	43841924	NDP	G	A	A_G	-0.30	0.000040
rs5906353	X	43843165	NDP	A	G	G_A	-0.30	0.0000074
rs5906370	X	43851171	NDP	A	C	C_A	-0.30	0.000026
rs5906430	X	43879037	NDP	T	C	C_T	-0.30	0.000026
NES, normalized effect size according to GTEX (https://gtexportal.org). The direction of effect refers to the second allele indicated the column Alleles. A1: risk allele in the full discovery cohort; A2: second allele. Position: genome build 37.
