# Supplementary material for: Identification of risk loci for primary aldosteronism in genome-wide association studies
Source: Nat Commun. 2022 Sep 3;13:5198. doi: 10.1038/s41467-022-32896-8 (PMC9440917; doi:10.1038/s41467-022-32896-8)
Supplement: Supplementary file 8 — Source Data [file 41467_2022_32896_MOESM8_ESM.xlsx]

## Sheet: Figure 4E
	Figure 4e: Western blot of aldosterone synthase expression in H295R-S2 cells stably expressing RXFP2 and CASZ1.
